# Supplementary material for: Genome-wide association across Saccharomyces cerevisiae strains reveals substantial variation in underlying gene requirements for toxin tolerance
Source: PLoS Genet. 2018 Feb 23;14(2):e1007217. doi: 10.1371/journal.pgen.1007217 (PMC5849340; doi:10.1371/journal.pgen.1007217)
Supplement: S1 Table — (XLSX) [file pgen.1007217.s010.xlsx]

## Sheet: Column Information
S1 Table contains information about strains in this study
Columns	Information
Strain	Name of strain
Niche
Location	Location where strain was isolated
SynH Final OD600	Phenotype used in this study, see methods
SynH Percent glucose consumed	Phenotype used in this study, see methods
HT Tolerance based on OD600	Phenotype used in this study, see methods
HT Tolerance based on glucose consumption	Phenotype used in this study, see methods
Number of SNPs compared to S288c (ref Strain)	Strain specific SNPs compared to reference strain S288c
Percent pairwise genetic divergence	Percent divergent based on strain specific number of SNPs found
Percent of Heterozygous SNPs	Strain specific number of heterozygous SNPs compared to total number of SNPs found in that strain
Population based on PCA coordinates	See Fig 1 and Table 1

## Sheet: DATA
Strains	Niche	Location	SynH Final OD600	SynH Percent glucose consumed	HT Tolerance based on OD600	HT Tolerance based on glucose consumption	Number of SNPs compared to S288c (ref Strain)	Percent pairwise genetic divergence	Percent of Heterozygous SNPs	Population based on PCA coordinates
273614N	Clinical	Newcastle, UK	5.5	50	70.5128	61.3133	48534	0.401107	3	8
378604X	Clinical	Newcastle, UK	0.3625	2.86839	3.09168	3.37758	46222	0.382	3	8
BC187	Other Fermentation	Napa Valley, USA	6.56	69.1789	65.2574	70.056	42617	0.352207	2	1
CBS7960	Industrial fermentation (sugar cane)	Sau Paulo, Brazil	6.5125	58.7177	67.1392	59.5882	47900	0.395868	3	1
CLIB324	Bakery	Vietnam	3.575	30.0337	63.8393	56.5767	46951	0.388025	98	8
CLIB382	Other Fermentation	Ireland	6.1125	68.054	66.1705	75.1441	47996	0.396661	3	8
DBVPG1106	Natural Isolate	Australia	7.8375	72.3285	68.5246	72.4799	40712	0.336463	2	1
DBVPG1373	Natural Isolate	The Netherlands	6.0375	47.3003	68.7055	52.6342	42183	0.34862	2	1
DBVPG1788	Natural Isolate	Turku, Finland	4.6	44.7694	43.8617	52.5619	46571	0.384884	19	1
DBVPG1853	Unknown	Ethiopia	6.1375	61.3611	72.2059	67.3427	54633	0.451512	2	8
DBVPG6044	Other Fermentation	West Africa	7.5875	71.7098	68.0493	86.0317	74298	0.614033	2	5
DBVPG6765	Natural Isolate	Indonesia	4.72	54.2745	54.7405	58.0523	41546	0.343355	2	1
DCM16	Natural Isolate	Wisconsin	6.675	72.3847	75.5304	77.3412	72089	0.595777	57	8
DCM6	Natural Isolate	Wisconsin	3.6625	48.144	43.3432	60.7279	70553	0.583083	61	8
EthanolRed	Industrial	Industrial	5.9625	62.3735	43.8017	65.2763	60795	0.502438	12	2
FL100	Lab	unknown	5.6875	50.9561	57.0891	56.6802	47406	0.391785	98	8
I14	Vineyard	Petina, Italy	6.675	66.0292	60.6129	69.2034	47208	0.390149	4	8
IL01	Soil	Cahokia, IL	5.9375	49.6625	69.242	55.0027	72743	0.601182	3	8
K1	Sake	Japan	2.6	32.9021	32.6531	38.0517	60989	0.504041	8	2
K10	Sake	Japan	3.5875	23.4533	39.1008	38.048	61930	0.511818	3	2
K11	Sake	Japan	2.9375	33.2396	51.5351	67.2622	58128	0.480397	2	2
K9	Sake	Japan	2.55	22.8346	21.2944	31.2092	61897	0.511545	3	2
L1374	Wine fermentation	Maule Region, Chile	3.7375	60.9674	67.191	74.2851	41118	0.339818	2	1
L1528	Wine fermentation	Maule Region, Chile	5.9125	55.8493	60.4087	55.8658	42570	0.351818	4	1
NC02	Oak Exudate	Smoky Mountains, NC	5.63	61.1361	67.0238	75.5081	62542	0.516876	5	8
NCY3290	Bili Wine	West Africa	5.45	49.1001	68.9873	53.9658	73744	0.609455	1	5
NCY3455	Clinical isolate	Newcastle, UK	0.7875	17.6603	26.3598	35.3618	46575	0.384917	3	8
NCYC110	Other Fermentation	West Africa	5.1	50.2812	47.6079	53.5211	73680	0.608926	1	5
NCYC361	Wine	unknown	2.73	33.0709	31.9672	40.3521	42156	0.348397	2	1
PE2	Industrial fermentation (sugar cane)	unknown	6.4	66.8729	75.1836	68.0537	55370	0.457603	33	8
PW5	Other Fermentation	Aba, Nigeria	7.275	64.0607	57.0029	78.7241	68541	0.566455	2	6
SB	Natural Isolate	Indonesia	4.9125	40.5512	50.6443	49.1651	43038	0.355686	10	1
SK1	Lab	unknown	5.29	43.3071	53.6511	43.5278	68667	0.567496	2	6
T73	Wine fermentation	Alicante, Spain	7.1	63.3296	59.1667	65.661	48127	0.397744	4	1
UC5	Sake	Japan	0.33	11.7548	9.53757	34.1127	59178	0.489074	2	2
UWOPS03_461_4	Nectar of Bertam Palm	Malaysia	6.4	60.0112	68.4492	69.6194	83558	0.690562	31	4
UWOPS05_217_3	Nectar of Bertam Palm	Malaysia	7.975	74.9156	67.7282	76.3149	74985	0.619711	1	4
UWOPS05_227_2	Bertam Palm	Malaysia	7.0625	66.9854	62.0198	72.5833	75826	0.626661	1	4
UWOPS83_787_3	Fruit of Opuntia stricta	Bahamas	5.775	69.9663	59.383	70.8506	60100	0.496694	2	8
UWOPS87_2421	Cladode of Opuntia megacantha	Hawaii	0.225	23.5658	6.81818	53.7663	60989	0.504041	2	8
W303	Lab	unknown	1.1875	13.9483	72.5191	75.5934	9355	0.077314	15	8
WE372	Wine fermentation	Cape Town, South Africa	5.775	66.6479	59.4595	73.384	41723	0.344818	3	1
Y1	Natural Isolate	unknown	2.9	35.6018	27.0712	35.9446	77413	0.639777	70	8
Y12	Wine fermentation	Africa	5.6125	53.2058	63.3286	60.7804	59687	0.493281	2	2
Y2	Other Fermentation	Trinidad	1.3375	38.5827	22.2453	44.8569	65730	0.543223	52	8
Y2189	Natural Isolate	San Jacinto, California, USA	3.0375	27.3903	33.3791	29.2877	73961	0.611248	70	8
Y2209	Natural Isolate	San Jacinto, California, USA	6.9	60.8549	61.745	66.4814	47707	0.394273	5	8
Y3	Other Fermentation	Africa	5.7125	79.64	65.0071	80.0641	74064	0.612099	54	8
Y389	Natural Isolate	unknown	5.725	41.3948	51.4029	75.495	71471	0.590669	64	8
Y55	Lab	unknown	7.25	66.1417	70.0483	75.1531	61033	0.504405	2	7
Y6	Natural Isolate	French Guiana	4.6	57.3116	72.0157	62.2818	71721	0.592736	68	8
Y7568	Natural Isolate	Philippines	6.2375	60.2362	56.8985	64.3489	47309	0.390983	2	8
YB210	Natural Isolate	Costa Rica	6.0375	67.2666	70.4082	74.2699	75495	0.623926	65	8
YB4081	Natural Isolate	Philippines	7.2	67.3791	63.0197	67.5513	66252	0.547537	3	8
YB4082	Natural Isolate	Philippines	2.8	27.5028	37.9661	39.6724	62597	0.517331	2	8
YB908	Natural Isolate	NA	7.075	62.5422	52.9467	74.6993	75427	0.623364	3	8
YJM1078	Clinical	Portugal	4.74	38.0202	56.2444	50.0527	68109	0.562884	2	1
YJM1083	Clinical	NC, USA	1.755	10.2362	27.8351	15.1864	50983	0.421347	3	8
YJM1129	Other Fermentation	NA	5.7375	52.9246	46.9806	55.3743	41997	0.347083	3	1
YJM1133	Clinical	NC, USA	5.475	52.2497	68.0547	64.7655	52121	0.430752	4	8
YJM1190	Clinical	MI, USA	4.435	37.9078	57.1889	50.9191	60942	0.503653	34	8
YJM1199	Clinical	MI, USA	5.355	68.3915	70.4605	86.7773	55172	0.455967	3	8
YJM1202	Clinical	MI, USA	7.38	65.2981	63.1309	74.0672	53711	0.443893	3	8
YJM1208	Clinical	MI, USA	4.95	44.3757	43.4211	45.0736	51145	0.422686	4	8
YJM1242	Fruit	IL, USA	3.6	37.6828	33.5352	38.0299	43039	0.355694	4	1
YJM1244	Fruit	Indonesia	2.5	17.4353	24.975	17.9726	42530	0.351488	2	1
YJM1248	Wine	W. Africa	5.5	55.1181	58.9496	55.4506	74550	0.616116	2	5
YJM1250	Sugar cane	ND	2.95	28.4027	39.3202	38.2353	47476	0.392364	3	1
YJM1252	Alpechin	Spain	6.19	69.7413	68.5113	70.1726	79242	0.654893	4	1
YJM1273	Oak tree	PA, USA	5.85	59.6738	74.0506	76.0531	62511	0.51662	3	3
YJM1304	Clinical	TX, USA	5.26	61.9235	64.1463	63.9407	53240	0.44	2	8
YJM1307	Clinical	DC, USA	3.305	35.5456	46.1915	37.661	56510	0.467025	3	8
YJM1311	Clinical	MI, USA	5.285	52.2497	69.085	54.0125	50904	0.420694	4	8
YJM1326	Clinical	MN, USA	6.325	71.9348	59.6698	74.3362	51879	0.428752	4	8
YJM1332	Wine	Italy	6.755	62.9359	72.7518	71.2983	43377	0.358488	3	1
YJM1336	Wine	Italy	4.67	50.5624	46.3984	52.0625	43116	0.356331	3	1
YJM1338	Sour fig	MD, USA	5.61	61.8673	74.9499	67.1519	55111	0.455463	3	8
YJM1341	Wine	South Africa	6.22	63.5546	80.8843	64.172	43772	0.361752	4	1
YJM1342	Soil	South Africa	5.28	51.9123	64.5082	65.7224	70147	0.579727	2	8
YJM1355	Molasses	IL, USA	2.98	27.6715	43.3455	28.5301	52185	0.431281	3	8
YJM1356	Cider	ND	4.555	47.2441	54.8465	47.6546	42715	0.353017	3	1
YJM1381	Rum fermentation	Trinidad	1.24	7.93026	33.7875	20.9603	50466	0.417074	4	8
YJM1383	Coconut	Philippines	4.88	42.126	63.0084	48.4583	48054	0.39714	4	8
YJM1385	Sugar refinery	MD, USA	5.725	46.7379	78.3174	67.4754	51180	0.422975	4	8
YJM1386	Sugar cane	Jamaica	6.655	48.4252	78.4788	53.2615	53240	0.44	3	8
YJM1387	Wine	Japan	2.455	22.6097	52.0127	24.0561	46688	0.385851	5	8
YJM1388	Fermented tapioca	Malaya	1.125	10.5174	45.9184	32.6154	62183	0.513909	2	2
YJM1389	Sewage	Thailand	3.935	26.9966	59.6664	41.2635	61511	0.508355	3	2
YJM1399	Wild cherry tree gum	ND	6.36	54.1057	77.2548	65.1849	84638	0.699488	28	8
YJM1400	Guava	Philippines	6.98	72.8909	90.5611	72.9264	67078	0.554364	3	8
YJM1401	Papaya	Philippines	4.78	38.8639	71.237	53.9323	63363	0.523661	3	8
YJM1402	Grape vine	ND	6.315	63.5546	73.8165	68.7401	63746	0.526826	8	8
YJM1415	Wine	France	4.91	54.387	61.0317	57.9705	42764	0.353421	3	1
YJM1417		HI, USA	5.735	48.6502	67.2727	55.2164	42867	0.354273	2	1
YJM1418	Oak tree	Japan	6.16	57.2553	100.818	80.429	76725	0.634091	3	4
YJM1419	Bagasse	ND	0.78	10.8549	68.5714	84.0032	56948	0.470645	5	8
YJM1433	Wine	France	1.94	23.7908	108.836	96.3975	50550	0.417769	3	8
YJM1434	Oak	PA, USA	5.28	66.3667	64.0582	75.1899	62599	0.517347	3	3
YJM1439	Ginger beer	W. Africa	3.33	41.0574	45.554	41.1361	74447	0.615264	2	5
YJM1443	Fruit	Bahamas	5.67	65.9168	68.0264	70.2164	61772	0.510512	3	8
YJM1444	Cladode	HI, USA	0.85	29.6963	16.307	49.5323	62727	0.518405	3	8
YJM1447	Bertam Palm	Malaysia	7.35	68.3352	112.471	75.184	80690	0.66686	16	4
YJM1450	Clinical	Newcastle, UK	4.85	51.7435	81.6155	65.8972	49317	0.407579	3	8
YJM1460	Palm Wine	Africa	5.55	49.2126	80.0866	57.8694	61075	0.504752	3	2
YJM1463	White Tecc	Ethiopia	5.13	66.1417	66.3219	69.7083	56230	0.464711	3	8
YJM1477	Blatz beer	MO, USA	5.83	74.1282	69.925	74.84	42917	0.354686	3	1
YJM1478	Kefir	ND	2.68	29.9775	28.9027	35.8146	50623	0.418372	3	8
YJM1479	Coconut tuba	Phillipines	4.53	54.7244	51.3024	54.8017	66953	0.553331	3	8
YJM1526	Clinical (throat)	ND	4.87	55.5681	68.8583	60.8296	42941	0.354884	3	1
YJM1527	Prune	Winters, CA	7.64	74.5782	73.8164	77.7365	57236	0.473025	14	8
YJM1549	Fermenting fruit juice	Netherlands	4.68	34.7582	61.3167	61.4347	50622	0.418364	6	8
YJM1573	Fermented food	India	3.48	30.2025	53.2721	58.6967	63038	0.520975	3	3
YJM1574	Wine	unknown	5.16	64.2857	45.8259	76.0626	46326	0.38286	3	1
YJM1592	Sewage	Thailand	2.98	25.3093	41.7221	35.4083	61343	0.506967	3	2
YJM1615	Clinical	CA, USA	5.99	54.1057	76.6965	65.0026	51060	0.421983	3	8
YJM189	Distillery	ND	4.98	57.7615	68.9751	67.0366	43669	0.360901	4	1
YJM193	Distillery	ND	7.05	55.9055	78.2464	64.322	48371	0.39976	3	8
YJM195	Palm wine	Nigeria	7.81	69.0664	71.5693	70.3272	72876	0.602281	2	6
YJM244	Clinical	Romania	3	26.0405	43.2432	30.2077	42828	0.35395	3	1
YJM248	Feces	ND	5.6	55.1181	76.3984	61.3296	71405	0.590124	5	1
YJM269	Other Fermentation	NA	3.3125	28.9089	47.491	49.5169	38316	0.316661	3	1
YJM270	Wine	Slovenia	3.89	20.4162	68.6976	35.2867	46033	0.380438	2	1
YJM271	Brewery	ND	4.57	52.1372	72.7417	53.4693	47501	0.39257	2	8
YJM308	Clinical	USA	5.75	50.225	82.4373	74.4491	64003	0.52895	54	8
YJM320	Clinical	USA	2.65	39.2576	29.4036	55.9706	52939	0.437512	3	8
YJM326	Clinical	USA	5.325	51.1811	46.2039	52.3139	50538	0.417669	5	8
YJM339	Clinical	USA	5.8125	55.3431	66.9065	63.264	50939	0.420983	10	8
YJM421	Clinical	USA	3.13	62.036	39.4828	75.5336	50602	0.418198	3	8
YJM428	Clinical	USA	3.15	49.3251	34.903	54.795	48454	0.400446	3	8
YJM440	Clinical	USA	7.4	72.5534	77.8947	72.6388	74536	0.616	59	8
YJM450	Clinical	CA, USA	8.22	61.5861	98.7981	70.4379	53626	0.44319	3	8
YJM451	Clinical	Europe	6.5375	61.6985	64.4883	63.0266	51086	0.422198	2	8
YJM453	Clinical	ND	1.86	13.7233	25.8154	17.929	43605	0.360372	5	1
YJM454	Clinical	USA	7.25	62.9921	71.9603	65.1072	53850	0.445041	3	8
YJM456	Clinical	CA, USA	4.845	53.4871	64.8161	72.9292	58413	0.482752	20	8
YJM470	Clinical	CA, USA	2.16	14.3982	44.9532	43.6263	57361	0.474058	4	8
YJM541	Clinical	CA, USA	3.075	37.5141	40.2487	47.882	53992	0.446215	4	8
YJM554	Clinical	CA, USA	4.7	65.973	59.1567	76.7897	55316	0.457157	4	8
YJM555	Clinical	CA, USA	3.71	52.0247	46.346	77.5855	56132	0.463901	8	8
YJM627	Clinical	unknown	3.89	41.4511	37.9697	41.5667	62299	0.514868	3	7
YJM653	Clinical	unknown	5	59.2801	57.1429	74.8847	47396	0.391702	94	8
YJM681	Clinical	CA, USA	5.655	60.3487	57.006	70.1008	50651	0.418603	3	8
YJM682	Clinical	TX, USA	3.25	36.8954	43.8301	60.8314	51391	0.424719	6	8
YJM683	Clinical	TX, USA	5.925	79.7525	70.3682	83.3728	51102	0.422331	4	8
YJM689	Clinical	TX, USA	4.48	25.5343	64.3678	40.3198	51995	0.429711	5	8
YJM693	Clinical	YX, USA	6.55	68.1665	71.5651	71.5088	48907	0.40419	4	8
YJM969	Clinical	Italy	5.475	73.3971	71.2427	77.722	43774	0.361769	4	1
YJM972	Clinical	Italy	5.145	61.0236	73.1863	69.6509	43376	0.358479	2	1
YJM975	Clinical	Bergamo, Italy	5.18	52.9246	58.3991	55.8745	42580	0.351901	3	1
YJM978	Clinical	Bergamo, Italy	6.375	68.6164	71.9323	71.3318	42615	0.35219	2	1
YJM981	Clinical	Bergamo, Italy	4.46	57.0866	48.2423	60.4765	42487	0.351132	2	1
YJM984	Clinical	Italy	4	46.2317	59.4796	57.018	42852	0.354149	2	1
YJM987	Clinical	Italy	5.38	55.5118	66.708	64.1785	43817	0.362124	5	1
YJM990	Clinical	Italy	5.1	55.9618	54.9273	63.0565	43022	0.355554	2	1
YJM993	Clinical	Italy	5.385	60.0675	55.5728	70.489	43112	0.356298	2	1
YJM996	Clinical	Italy	4.855	57.0304	54.0947	62.6459	43663	0.360851	4	1
Yllc17_E5	Wine	Sauternes, France	2.6625	25.7593	120.339	91.0585	49676	0.410545	5	8
YPS1000	Oak	Mettlers Woods, NJ, USA	7.8	59.5613	70.0337	73.6691	62200	0.51405	3	3
YPS1009	Oak	Mettlers Woods, NJ, USA	5.475	46.0067	57.3298	51.013	62032	0.512661	2	3
YPS128	Natural Isolate	Pennsylvania, USA	7.2	71.6535	73.4694	71.9055	61056	0.504595	2	3
YPS163	Oak	Pennsylvania, USA	7.675	68.1102	75.153	81.0342	61484	0.508132	2	3
YPS606	Natural Isolate	Woodland, PA	6.93	65.4668	63.7534	76.7989	60376	0.498975	3	3
YS2	Bakery	Australia	6.95	66.7042	57.7362	80.1383	42187	0.348653	2	1
YS4	Bakery	The Netherlands	3.9625	50.8999	37.2066	54.2435	86918	0.718331	73	8
YS9	Bakery	Singapore	7.4875	75.0844	66.0419	80.3707	61764	0.510446	59	8
