# Supplementary material for: Genome-wide association across Saccharomyces cerevisiae strains reveals substantial variation in underlying gene requirements for toxin tolerance
Source: PLoS Genet. 2018 Feb 23;14(2):e1007217. doi: 10.1371/journal.pgen.1007217 (PMC5849340; doi:10.1371/journal.pgen.1007217)
Supplement: S3 Table — (XLSX) [file pgen.1007217.s012.xlsx]

## Sheet: Column Info
S3 Table contains information about genes affected by mutations with high impact (non-sense, missense, or interruption in the splicing region)
Note: There are several genes that contain more than one high impact mutation. The total number of genes affected by this type of mutation is 961 genes.
Columns	Information
Genes with High Impact Mutations	Name of gene affected
Info	Gene functional information if known
Knockout viable info	Based on S288c available information
Number of strains with mutation at this gene

## Sheet: DATA
Genes with High Impact Mutations	Info	Knockout viable info	Number of strains with mutation at this gene
DCP2	Catalytic subunit of the Dcp1p-Dcp2p decapping enzyme complex	Inviable	1
BUD26	Dubious open reading frame	Inviable	1
ECM16	Essential DEAH-box ATP-dependent RNA helicase specific to U3 snoRNP	Inviable	1
TIM9	Essential protein of the mitochondrial intermembrane space	Inviable	1
SPP2	Essential protein that promotes the first step of splicing	Inviable	1
HTB1	Histone H2B	Inviable	1
GAT3	Protein containing GATA family zinc finger motifs	Inviable	1
MCM6	Protein involved in DNA replication	Inviable	1
SPT21	Protein with a role in transcriptional silencing	Inviable	1
AIM26	Putative protein of unknown function	Inviable	1
CDC39	Component of the CCR4-NOT transcriptional complex	Inviable	2
ILV3	Dihydroxyacid dehydratase	Inviable	2
MCD1	Essential alpha-kleisin subunit of the cohesin complex	Inviable	2
NOP9	Essential subunit of U3-containing 90S preribosome	Inviable	2
MTR3	Exosome non-catalytic core component	Inviable	2
CDC4	F-box protein required for both the G1/S and G2/M phase transitions	Inviable	2
KRS1	Lysyl-tRNA synthetase	Inviable	2
KRR1	Nucleolar protein required for rRNA synthesis and ribosomal assembly	Inviable	2
PGS1	Phosphatidylglycerolphosphate synthase	Inviable	2
USO1	Protein involved in the ER to Golgi transport step of secretion	Inviable	2
HSL1	Protein kinase that regulates the morphogenesis and septin checkpoints	Inviable	2
NUS1	Putative prenyltransferase	Inviable	2
BRR2	RNA-dependent ATPase RNA helicase (DEIH box)	Inviable	2
ARK1	Serine/threonine protein kinase	Inviable	2
KIN4	Serine/threonine protein kinase	Inviable	2
PAM16	Subunit of the PAM complex and the TIM23 complex	Inviable	2
UAF30	Subunit of UAF (upstream activation factor)	Inviable	2
ALG2	Mannosyltransferase in the N-linked glycosylation pathway	Inviable	3
CAB1	Pantothenate kinase (ATP:D-pantothenate 4'-phosphotransferase, EC 2.7	Inviable	3
PIS1	Phosphatidylinositol synthase	Inviable	3
NMD3	Protein involved in nuclear export of the large ribosomal subunit	Inviable	3
PRP43	RNA helicase in the DEAH-box family	Inviable	3
STE12	Transcription factor that is activated by a MAPK signaling cascade	Inviable	3
HYM1	Component of the RAM signaling network	Inviable	4
TIM23	Essential component of the TIM23 complex	Inviable	4
SPP381	mRNA splicing factor, component of U4/U6.U5 tri-snRNP	Inviable	4
ATG1	Protein serine/threonine kinase	Inviable	4
TRS20	Subunit of the transport protein particle (TRAPP) complex	Inviable	4
MOT3	Transcriptional repressor and activator with two C2-H2 zinc fingers	Inviable	4
RNQ1	[PIN(+)] prion	Inviable	5
ERB1	Constituent of 66S pre-ribosomal particles	Inviable	5
ARH1	Oxidoreductase of the mitochondrial inner membrane	Inviable	5
UFE1	t-SNARE required for retrograde transport and ER membrane fusion	Inviable	5
SIS1	Type II HSP40 co-chaperone that interacts with the HSP70 protein Ssa1p	Inviable	5
PRT1	eIF3b subunit of the eukaryotic translation initiation factor 3 (eIF3)	Inviable	7
UTR5	Protein of unknown function	Inviable	7
ALG7	UDP-N-acetyl-glucosamine-1-P transferase	Inviable	8
FCY21	Putative purine-cytosine permease	Inviable	9
TIF5	Translation initiation factor eIF5	Inviable	10
PDS1	Securin	Inviable	11
SYF1	Member of the NineTeen Complex (NTC)	Inviable	19
PRP45	Protein required for pre-mRNA splicing	Inviable	86
PUP1	Beta 2 subunit of the 20S proteasome	Inviable	95
BBP1	Protein required for the spindle pole body (SPB) duplication	Inviable	158
PAN5	2-dehydropantoate 2-reductase	no info/inviable	1
YOR203W	Dubious open reading frame	no info/inviable	1
YAL034C-B	Dubious open reading frame	no info/inviable	1
YBL006W-A	Dubious open reading frame	no info/inviable	1
YDL196W	Dubious open reading frame	no info/inviable	1
YDL221W	Dubious open reading frame	no info/inviable	1
YDL228C	Dubious open reading frame	no info/inviable	1
YEL018C-A	Dubious open reading frame	no info/inviable	1
YER079C-A	Dubious open reading frame	no info/inviable	1
YER152W-A	Dubious open reading frame	no info/inviable	1
YJL086C	Dubious open reading frame	no info/inviable	1
YJR023C	Dubious open reading frame	no info/inviable	1
YLR458W	Dubious open reading frame	no info/inviable	1
YNL144W-A	Dubious open reading frame	no info/inviable	1
AIM37	Mitochondrial inner membrane protein	no info/inviable	1
IME4	mRNA N6-adenosine methyltransferase required for entry into meiosis	no info/inviable	1
GEX1	Proton:glutathione antiporter	no info/inviable	1
YEL073C	Putative protein of unknown function	no info/inviable	1
YGR240C-A	Putative protein of unknown function	no info/inviable	1
YJL160C	Putative protein of unknown function	no info/inviable	1
SLH1	Putative RNA helicase related to Ski2p	no info/inviable	1
tF_GAA_N	#N/A	no info/inviable	1
tI_UAU_L	#N/A	no info/inviable	1
CTR9	Component of the Paf1p complex involved in transcription elongation	no info/inviable	2
YBL039C-A	Dubious open reading frame	no info/inviable	2
YCR013C	Dubious open reading frame	no info/inviable	2
YDR524C-A	Dubious open reading frame	no info/inviable	2
YER023C-A	Dubious open reading frame	no info/inviable	2
YGL069C	Dubious open reading frame	no info/inviable	2
YGR068W-A	Dubious open reading frame	no info/inviable	2
YGR114C	Dubious open reading frame	no info/inviable	2
YIR023C-A	Dubious open reading frame	no info/inviable	2
YIR036W-A	Dubious open reading frame	no info/inviable	2
YJL015C	Dubious open reading frame	no info/inviable	2
YJL195C	Dubious open reading frame	no info/inviable	2
YKL153W	Dubious open reading frame	no info/inviable	2
YLR101C	Dubious open reading frame	no info/inviable	2
YOL083C-A	Dubious open reading frame	no info/inviable	2
YNR075C-A	Identified by gene-trap, expression analysis, and homology searching	no info/inviable	2
YIL102C	Putative protein of unknown function	no info/inviable	2
YOR011W-A	Putative protein of unknown function	no info/inviable	2
YLR346C	Putative protein of unknown function found in mitochondria	no info/inviable	2
tK_UUU_K	#N/A	no info/inviable	2
YDL233W	#N/A	no info/inviable	2
DAN4	Cell wall mannoprotein with similarity to Tir1p	no info/inviable	3
YFR052C-A	Dubious open reading frame	no info/inviable	3
YAL047W-A	Dubious open reading frame	no info/inviable	3
YBL073W	Dubious open reading frame	no info/inviable	3
YDR053W	Dubious open reading frame	no info/inviable	3
YDR413C	Dubious open reading frame	no info/inviable	3
YGL239C	Dubious open reading frame	no info/inviable	3
YHL046W-A	Dubious open reading frame	no info/inviable	3
YHR070C-A	Dubious open reading frame	no info/inviable	3
YKL083W	Dubious open reading frame	no info/inviable	3
YLR302C	Dubious open reading frame	no info/inviable	3
YMR307C-A	Dubious open reading frame	no info/inviable	3
YNL017C	Dubious open reading frame	no info/inviable	3
YOR314W-A	Dubious open reading frame	no info/inviable	3
YGL102C	Dubious open reading frame unlikely to encode a functional protein	no info/inviable	3
YOR032W-A	Identified by gene-trap, expression analysis, and homology searching	no info/inviable	3
YOL047C	Protein of unknown function	no info/inviable	3
YHL048C-A	Putative protein of unknown function	no info/inviable	3
YLR290C	Putative protein of unknown function	no info/inviable	3
YLR312C	Putative protein of unknown function	no info/inviable	3
tF_GAA_B	#N/A	no info/inviable	3
YDR348C	#N/A	no info/inviable	3
YOL086W-A	#N/A	no info/inviable	3
YAL037C-B	Dubious open reading frame	no info/inviable	4
YDL163W	Dubious open reading frame	no info/inviable	4
YDR464C-A	Dubious open reading frame	no info/inviable	4
YEL074W	Dubious open reading frame	no info/inviable	4
YHL019W-A	Dubious open reading frame	no info/inviable	4
YIL021C-A	Dubious open reading frame	no info/inviable	4
YIL071W-A	Dubious open reading frame	no info/inviable	4
YNL103W-A	Dubious open reading frame	no info/inviable	4
YKL044W	Protein of unknown function	no info/inviable	4
YOL114C	Putative protein of unknown function with similarity to human ICT1	no info/inviable	4
YPR011C	Putative transporter	no info/inviable	4
tF_GAA_H2	#N/A	no info/inviable	4
YBR076C-A	Dubious open reading frame	no info/inviable	5
YDR327W	Dubious open reading frame	no info/inviable	5
YDR355C	Dubious open reading frame	no info/inviable	5
YGR073C	Dubious open reading frame	no info/inviable	5
YJL202C	Dubious open reading frame	no info/inviable	5
YOR282W	Dubious open reading frame	no info/inviable	5
YLR072W	Protein of unknown function	no info/inviable	5
YER184C	Putative zinc cluster protein	no info/inviable	5
YDL159C-B	Dubious open reading frame	no info/inviable	6
YFL013W-A	Dubious open reading frame	no info/inviable	6
SUP53	Leucine tRNA (tRNA-Leu), predicted by tRNAscan-SE analysis	no info/inviable	6
YER084W-A	Dubious open reading frame	no info/inviable	7
YER133W-A	Dubious open reading frame	no info/inviable	7
YCR097W-A	Dubious open reading frame	no info/inviable	8
YDL086C-A	Dubious open reading frame	no info/inviable	8
YFR034W-A	Dubious open reading frame	no info/inviable	8
COS9	Protein of unknown function	no info/inviable	8
YLR271W	Putative protein of unknown function	no info/inviable	8
Q0092	Dubious open reading frame	no info/inviable	9
YIR030W-A	Dubious open reading frame	no info/inviable	9
YPR016W-A	Dubious open reading frame	no info/inviable	9
FRA2	Protein involved in negative regulation of iron regulon transcription	no info/inviable	9
YNR073C	Putative mannitol dehydrogenase	no info/inviable	9
YPR091C	#N/A	no info/inviable	9
YER066C-A	Dubious open reading frame	no info/inviable	10
YPL277C	Putative protein of unknown function	no info/inviable	10
tF_GAA_P2	#N/A	no info/inviable	10
Q0182	Dubious open reading frame; unlikely to encode a functional protein, based on available experimental and comparative sequence data	no info/inviable	11
MUC1	#N/A	no info/inviable	11
FLO9	Lectin-like protein with similarity to Flo1p	no info/inviable	12
YFL052W	Putative zinc cluster protein that contains a DNA binding domain	no info/inviable	12
HMRA1	Silenced copy of a1 at HMR	no info/inviable	12
YOL159C	Soluble protein of unknown function	no info/inviable	12
YLL037W	Dubious open reading frame	no info/inviable	13
YOR072W-A	Dubious open reading frame	no info/inviable	15
YIL169C	Putative protein of unknown function	no info/inviable	15
YER078W-A	Putative protein of unknown function	no info/inviable	15
YLR364C-A	Dubious open reading frame	no info/inviable	16
YOR161W-A	Dubious open reading frame	no info/inviable	17
YCR041W	Dubious open reading frame; unlikely to encode a functional protein, based on available experimental and comparative sequence data	no info/inviable	17
YDL022C-A	Protein of unknown function	no info/inviable	19
YER158W-A	Dubious open reading frame	no info/inviable	20
YER130C	Protein of unknown function	no info/inviable	20
YHR032W-A	Dubious open reading frame	no info/inviable	21
YLR339C	Dubious open reading frame	no info/inviable	21
Q0017	Dubious open reading frame	no info/inviable	22
YAL019W-A	Dubious open reading frame	no info/inviable	22
YJL026C-A	Dubious open reading frame	no info/inviable	22
YPL222C-A	Protein of unknown function; identified by gene-trapping, microarray-based expression analysis, and genome-wide homology searching	no info/inviable	22
YFL021C-A	Dubious open reading frame	no info/inviable	23
YHR069C-A	Dubious open reading frame	no info/inviable	24
YGL182C	Dubious open reading frame	no info/inviable	31
YJR140W-A	Dubious open reading frame	no info/inviable	33
DSF1	Putative mannitol dehydrogenase	no info/inviable	33
YOR389W	Putative protein of unknown function	no info/inviable	39
Q0144	Dubious open reading frame	no info/inviable	40
tL_CAA_N	#N/A	no info/inviable	40
Q0010	Dubious open reading frame	no info/inviable	51
YGR122C-A	Dubious open reading frame	no info/inviable	59
Q0255	Maturase-like protein	no info/inviable	61
YNL067W-A	Dubious open reading frame	no info/inviable	62
YCL065W	Dubious open reading frame	no info/inviable	64
YIR020C-B	Dubious open reading frame	no info/inviable	64
YGL188C	Dubious open reading frame; unlikely to encode a functional protein, based on available experimental and comparative sequence data	no info/inviable	66
YAL026C-A	Dubious open reading frame	no info/inviable	67
YKR075W-A	Dubious open reading frame	no info/inviable	67
YNL260C	#N/A	no info/inviable	69
YOR218C	Dubious open reading frame	no info/inviable	71
YIR017W-A	Dubious open reading frame	no info/inviable	80
YGL258W-A	Putative protein of unknown function	no info/inviable	84
YOL134C	Dubious open reading frame	no info/inviable	95
YBR109W-A	Dubious open reading frame	no info/inviable	98
YHR028W-A	Dubious open reading frame	no info/inviable	99
YDR406W-A	Dubious open reading frame unlikely to encode a functional protein; identified by fungal homology and RT-PCR	no info/inviable	100
YDR307W	#N/A	no info/inviable	103
YBR089W	Dubious open reading frame	no info/inviable	108
EMI5	Subunit of succinate dehydrogenase	no info/inviable	135
YLR317W	Dubious open reading frame	no info/inviable	137
YJR107W	Putative lipase	no info/inviable	140
tL_CAA_G1	#N/A	no info/inviable	148
FCJ1	Mitochondrial inner membrane protein, ortholog of mammalian mitofilin	no info/inviable	149
YDR320W-B	Dubious open reading frame	no info/inviable	154
YHR071C-A	Dubious open reading frame	no info/inviable	158
NSR1	Nucleolar protein that binds nuclear localization sequences	viable	36
MAM1	Monopolin	viable	77
GAS5	1,3-beta-glucanosyltransferase	viable	1
RIT1	2'-O-ribosyl phosphate transferase	viable	1
SRY1	3-hydroxyaspartate dehydratase	viable	1
ATF1	Alcohol acetyltransferase	viable	1
GRE3	Aldose reductase	viable	1
SAG1	Alpha-agglutinin of alpha-cells	viable	1
LEU9	Alpha-isopropylmalate synthase II (2-isopropylmalate synthase)	viable	1
MET3	ATP sulfurylase	viable	1
PIM1	ATP-dependent Lon protease	viable	1
TGL5	Bifunctional lipase/acyltransferase	viable	1
GIS4	CAAX box containing protein of unknown function	viable	1
CHD1	Chromatin remodeler that regulates various aspects of transcription	viable	1
HOS1	Class I histone deacetylase (HDAC) family member	viable	1
CEX1	Component of the nuclear aminoacylation-dependent tRNA export pathway	viable	1
THO1	Conserved nuclear RNA-binding protein	viable	1
SIC1	Cyclin-dependent kinase inhibitor (CKI)	viable	1
YAL045C	Dubious open reading frame	viable	1
YBR209W	Dubious open reading frame	viable	1
YDR193W	Dubious open reading frame	viable	1
YDR250C	Dubious open reading frame	viable	1
YEL008W	Dubious open reading frame	viable	1
YER119C-A	Dubious open reading frame	viable	1
YGL109W	Dubious open reading frame	viable	1
YGL218W	Dubious open reading frame	viable	1
YIL141W	Dubious open reading frame	viable	1
YJL150W	Dubious open reading frame	viable	1
YJL175W	Dubious open reading frame	viable	1
YKL169C	Dubious open reading frame	viable	1
YLR171W	Dubious open reading frame	viable	1
YML084W	Dubious open reading frame	viable	1
YML090W	Dubious open reading frame	viable	1
YMR103C	Dubious open reading frame	viable	1
YMR119W-A	Dubious open reading frame	viable	1
YNL043C	Dubious open reading frame	viable	1
YOL118C	Dubious open reading frame	viable	1
YOR121C	Dubious open reading frame	viable	1
YOR225W	Dubious open reading frame	viable	1
YOR263C	Dubious open reading frame	viable	1
YOR333C	Dubious open reading frame	viable	1
YPR099C	Dubious open reading frame	viable	1
YMR304C-A	Dubious open reading frame; unlikely to encode a functional protein, based on available experimental and comparative sequence data; partially overlaps 3' end of verified ORF SCW10/YMR305C	viable	1
CTS1	Endochitinase	viable	1
FRE3	Ferric reductase	viable	1
FKH1	Forkhead family transcription factor	viable	1
GCY1	Glycerol dehydrogenase	viable	1
IRA2	GTPase-activating protein	viable	1
MSB4	GTPase-activating protein of the Ras superfamily	viable	1
GEA1	Guanine nucleotide exchange factor for ADP ribosylation factors (ARFs)	viable	1
HXT4	High-affinity glucose transporter	viable	1
GRE1	Hydrophilin essential in dessication-rehydration process	viable	1
IMD2	Inosine monophosphate dehydrogenase	viable	1
PTR2	Integral membrane peptide transporter	viable	1
KTR2	Mannosyltransferase involved in N-linked protein glycosylation	viable	1
LCB5	Minor sphingoid long-chain base kinase	viable	1
IDP1	Mitochondrial NADP-specific isocitrate dehydrogenase	viable	1
QDR1	Multidrug transporter of the major facilitator superfamily	viable	1
NHA1	Na+/H+ antiporter involved in sodium and potassium efflux	viable	1
PHO89	Na+/Pi cotransporter, active in early growth phase	viable	1
ARA2	NAD-dependent arabinose dehydrogenase	viable	1
UME1	Negative regulator of meiosis	viable	1
ASI2	Nuclear membrane protein involved in fidelity of SPS-sensor signalling	viable	1
HSP78	Oligomeric mitochondrial matrix chaperone	viable	1
SIP2	One of three beta subunits of the Snf1 kinase complex	viable	1
INP1	Peripheral membrane protein of peroxisomes	viable	1
ATG21	Phosphoinositide binding protein required for vesicle formation in CVT	viable	1
TRP1	Phosphoribosylanthranilate isomerase	viable	1
PDR12	Plasma membrane ATP-binding cassette (ABC) transporter	viable	1
DUR3	Plasma membrane transporter for both urea and polyamines	viable	1
TYR1	Prephenate dehydrogenase involved in tyrosine biosynthesis	viable	1
DFG16	Probable multiple transmembrane protein	viable	1
PUT1	Proline oxidase	viable	1
AIM3	Protein interacting with Rvs167p	viable	1
RAD28	Protein involved in DNA repair	viable	1
SLY41	Protein involved in ER-to-Golgi transport	viable	1
MBR1	Protein involved in mitochondrial functions and stress response	viable	1
NSG1	Protein involved in regulation of sterol biosynthesis	viable	1
SVL3	Protein of unknown function	viable	1
YDL009C	Protein of unknown function	viable	1
YPR148C	Protein of unknown function that may interact with ribosomes	viable	1
SPG3	Protein required for high temperature survival during stationary phase	viable	1
RSF1	Protein required for respiratory growth	viable	1
CUS2	Protein that binds to U2 snRNA and Prp11p	viable	1
TMN2	Protein with a role in cellular adhesion and filamentous growth	viable	1
YOL075C	Putative ABC transporter	viable	1
YBR139W	Putative carboxypeptidase with a role in phytochelatin synthesis	viable	1
TIR2	Putative cell wall mannoprotein	viable	1
FRE6	Putative ferric reductase with similarity to Fre2p	viable	1
YPS6	Putative GPI-anchored aspartic protease	viable	1
LRG1	Putative GTPase-activating protein (GAP)	viable	1
KTR4	Putative mannosyltransferase involved in protein glycosylation	viable	1
YLR046C	Putative membrane protein	viable	1
ECM14	Putative metalloprotease with similarity to zinc carboxypeptidases	viable	1
SEO1	Putative permease	viable	1
YLL053C	Putative protein	viable	1
YDR249C	Putative protein of unknown function	viable	1
YEL025C	Putative protein of unknown function	viable	1
YHL042W	Putative protein of unknown function	viable	1
YLR001C	Putative protein of unknown function	viable	1
YLR152C	Putative protein of unknown function	viable	1
ECM30	Putative protein of unknown function	viable	1
YBL044W	Putative protein of unknown function	viable	1
YBR182C-A	Putative protein of unknown function	viable	1
YDR391C	Putative protein of unknown function	viable	1
YHR022C-A	Putative protein of unknown function	viable	1
YIL001W	Putative protein of unknown function	viable	1
YIL134C-A	Putative protein of unknown function	viable	1
YJR098C	Putative protein of unknown function	viable	1
YKR015C	Putative protein of unknown function	viable	1
YLR415C	Putative protein of unknown function	viable	1
YML002W	Putative protein of unknown function	viable	1
YMR230W-A	Putative protein of unknown function	viable	1
YOR008C-A	Putative protein of unknown function	viable	1
YOR034C-A	Putative protein of unknown function	viable	1
YOR365C	Putative protein of unknown function	viable	1
YPL216W	Putative protein of unknown function	viable	1
YPR114W	Putative protein of unknown function	viable	1
YLR036C	Putative protein predicted to have transmembrane domains	viable	1
ATO2	Putative transmembrane protein involved in export of ammonia	viable	1
GSM1	Putative zinc cluster protein of unknown function	viable	1
MLF3	Serine-rich protein of unknown function	viable	1
PKH1	Serine/threonine protein kinase	viable	1
SET6	SET domain protein of unknown function	viable	1
SGA1	Sporulation-specific glucoamylase involved in glycogen degradation	viable	1
SKY1	SR protein kinase (SRPK)	viable	1
DPB4	Subunit of DNA pol epsilon and of ISW2 chromatin accessibility complex	viable	1
HAP3	Subunit of the Hap2p/3p/4p/5p CCAAT-binding complex	viable	1
MGR2	Subunit of the TIM23 translocase complex	viable	1
KAP104	Transportin or cytosolic karyopherin beta 2	viable	1
UBP14	Ubiquitin-specific protease	viable	1
UBP3	Ubiquitin-specific protease involved in transport and osmotic response	viable	1
UBP9	Ubiquitin-specific protease that cleaves ubiquitin-protein fusions	viable	1
UBX5	UBX domain-containing protein that interacts with Cdc48p	viable	1
SAK1	Upstream serine/threonine kinase for the SNF1 complex	viable	1
AVT3	Vacuolar transporter	viable	1
RME1	Zinc finger protein involved in control of meiosis	viable	1
GND2	6-phosphogluconate dehydrogenase (decarboxylating)	viable	2
DAL4	Allantoin permease	viable	2
CKA1	Alpha catalytic subunit of casein kinase 2 (CK2), a Ser/Thr protein k	viable	2
ASF2	Anti-silencing protein	viable	2
ARO8	Aromatic aminotransferase I	viable	2
CDA1	Chitin deacetylase	viable	2
BUD21	Component of small ribosomal subunit (SSU) processosome	viable	2
RSC2	Component of the RSC chromatin remodeling complex	viable	2
YBR138C	Cytoplasmic protein of unknown function	viable	2
VHS1	Cytoplasmic serine/threonine protein kinase	viable	2
DSD1	D-serine dehydratase (aka D-serine ammonia-lyase)	viable	2
BIO4	Dethiobiotin synthetase	viable	2
HNT2	Dinucleoside triphosphate hydrolase	viable	2
YLR252W	Dubious open reading frame	viable	2
YBR032W	Dubious open reading frame	viable	2
YAL042C-A	Dubious open reading frame	viable	2
YBR226C	Dubious open reading frame	viable	2
YDL034W	Dubious open reading frame	viable	2
YDL118W	Dubious open reading frame	viable	2
YDR431W	Dubious open reading frame	viable	2
YGL118C	Dubious open reading frame	viable	2
YGR137W	Dubious open reading frame	viable	2
YHR049C-A	Dubious open reading frame	viable	2
YHR095W	Dubious open reading frame	viable	2
YIR020W-A	Dubious open reading frame	viable	2
YJL064W	Dubious open reading frame	viable	2
YJR037W	Dubious open reading frame	viable	2
YKL053W	Dubious open reading frame	viable	2
YKL115C	Dubious open reading frame	viable	2
YKR033C	Dubious open reading frame	viable	2
YLR400W	Dubious open reading frame	viable	2
YMR194C-A	Dubious open reading frame	viable	2
YOL150C	Dubious open reading frame	viable	2
YOR277C	Dubious open reading frame	viable	2
YPL025C	Dubious open reading frame	viable	2
YPL080C	Dubious open reading frame	viable	2
YPR039W	Dubious open reading frame	viable	2
YPR197C	Dubious open reading frame	viable	2
YKL066W	Dubious open reading frame; unlikely to encode a functional protein, based on available experimental and comparative sequence data; not conserved in closely related Saccharomyces species; partially overlaps the verified gene YNK1	viable	2
YNR064C	Epoxide hydrolase	viable	2
FRE2	Ferric reductase and cupric reductase	viable	2
CLN1	G1 cyclin involved in regulation of the cell cycle	viable	2
SGT2	Glutamine-rich cytoplasmic cochaperone	viable	2
GRX3	Glutathione-dependent oxidoreductase	viable	2
STL1	Glycerol proton symporter of the plasma membrane	viable	2
GDB1	Glycogen debranching enzyme	viable	2
GLG2	Glycogenin glucosyltransferase	viable	2
HFD1	Hexadecenal dehydrogenase	viable	2
TAT2	High affinity tryptophan and tyrosine permease	viable	2
EMP47	Integral membrane component of ER-derived COPII-coated vesicles	viable	2
ICT1	Lysophosphatidic acid acyltransferase	viable	2
APN1	Major apurinic/apyrimidinic endonuclease	viable	2
IME1	Master regulator of meiosis that is active only during meiotic events	viable	2
ADK2	Mitochondrial adenylate kinase	viable	2
VPS73	Mitochondrial protein	viable	2
TIS11	mRNA-binding protein expressed during iron starvation	viable	2
QDR3	Multidrug transporter of the major facilitator superfamily	viable	2
TGL4	Multifunctional lipase/hydrolase/phospholipase	viable	2
NHX1	Na+/H+ and K+/H+ exchanger	viable	2
YIH1	Negative regulator of eIF2 kinase Gcn2p	viable	2
ECM11	Non-essential protein apparently involved in meiosis	viable	2
ECM3	Non-essential protein of unknown function	viable	2
YCR050C	Non-essential protein of unknown function	viable	2
FPR3	Nucleolar peptidyl-prolyl cis-trans isomerase (PPIase)	viable	2
ECM4	Omega class glutathione transferase	viable	2
SLM2	Phosphoinositide PI4,5P(2) binding protein, forms a complex with Slm1p	viable	2
IVY1	Phospholipid-binding protein that interacts with both Ypt7p and Vps33p	viable	2
PTP3	Phosphotyrosine-specific protein phosphatase	viable	2
STE6	Plasma membrane ATP-binding cassette (ABC) transporter	viable	2
SUR7	Plasma membrane protein that localizes to MCC patches	viable	2
SSU1	Plasma membrane sulfite pump involved in sulfite metabolism	viable	2
YHK8	Presumed antiporter of the major facilitator superfamily	viable	2
IDS2	Protein involved in modulation of Ime2p activity during meiosis	viable	2
HLR1	Protein involved in regulation of cell wall composition and integrity	viable	2
SNZ1	Protein involved in vitamin B6 biosynthesis	viable	2
YER010C	Protein of unknown function	viable	2
YNR065C	Protein of unknown function	viable	2
YIM1	Protein of unknown function	viable	2
ICS3	Protein of unknown function	viable	2
YNL140C	Protein of unknown function	viable	2
YNL195C	Protein of unknown function	viable	2
YOL159C-A	Protein of unknown function	viable	2
UIP5	Protein of unknown function that interacts with Ulp1p	viable	2
YJL213W	Protein of unknown function that may interact with ribosomes	viable	2
WHI2	Protein required for full activation of the general stress response	viable	2
SPG4	Protein required for high temperature survival during stationary phase	viable	2
COX15	Protein required for the hydroxylation of heme O to form heme A	viable	2
ROG3	Protein that binds the ubiquitin ligase Rsp5p via its 2 PY motifs	viable	2
NCA2	Protein that regulates expression of Fo-F1 ATP synthase subunits	viable	2
STB1	Protein with role in regulation of MBF-specific transcription at Start	viable	2
YNR071C	Putative aldose 1-epimerase	viable	2
MNT4	Putative alpha-1,3-mannosyltransferase	viable	2
AAD4	Putative aryl-alcohol dehydrogenase	viable	2
IRC5	Putative ATPase containing the DEAD/H helicase-related sequence motif	viable	2
GYL1	Putative GTPase activating protein (GAP) with a role in exocytosis	viable	2
AIM22	Putative lipoate-protein ligase	viable	2
MNN4	Putative positive regulator of mannosylphosphate transferase Mnn6p	viable	2
YCL002C	Putative protein of unknown function	viable	2
YGL007C-A	Putative protein of unknown function	viable	2
YIL161W	Putative protein of unknown function	viable	2
YJL132W	Putative protein of unknown function	viable	2
YNL040W	Putative protein of unknown function	viable	2
YPR117W	Putative protein of unknown function	viable	2
IRC4	Putative protein of unknown function	viable	2
YBR096W	Putative protein of unknown function	viable	2
YCR100C	Putative protein of unknown function	viable	2
YGL140C	Putative protein of unknown function	viable	2
YGL260W	Putative protein of unknown function	viable	2
YGR146C-A	Putative protein of unknown function	viable	2
YJR154W	Putative protein of unknown function	viable	2
YML054C-A	Putative protein of unknown function	viable	2
YMR175W-A	Putative protein of unknown function	viable	2
YNL146C-A	Putative protein of unknown function	viable	2
YOL024W	Putative protein of unknown function	viable	2
YOR114W	Putative protein of unknown function	viable	2
YPL247C	Putative protein of unknown function	viable	2
PIG1	Putative targeting subunit for type-1 protein phosphatase Glc7p	viable	2
SFG1	Putative transcription factor	viable	2
CST26	Putative transferase involved in phospholipid biosynthesis	viable	2
BIO5	Putative transmembrane protein involved in the biotin biosynthesis	viable	2
URC2	Putative Zn(II)2Cys6 motif containing transcription factor	viable	2
ATG19	Receptor protein for the cytoplasm-to-vacuole targeting (Cvt) pathway	viable	2
VHS3	Regulatory subunit of protein phosphatase 1 Ppz1p and subunit of PPCDC	viable	2
RNP1	Ribonucleoprotein that contains two RNA recognition motifs (RRM)	viable	2
WSC2	Sensor-transducer of the stress-activated PKC1-MPK1 signaling pathway	viable	2
TSA2	Stress inducible cytoplasmic thioredoxin peroxidase	viable	2
RGP1	Subunit of a Golgi membrane exchange factor (Ric1p-Rgp1p)	viable	2
LYS14	Transcriptional activator involved in regulating lysine biosynthesis	viable	2
XBP1	Transcriptional repressor	viable	2
TKL2	Transketolase	viable	2
ARN2	Transporter	viable	2
AYT1	Trichothecene 3-O-acetyltransferase	viable	2
LSB6	Type II phosphatidylinositol 4-kinase that binds Las17p	viable	2
AQY2	Water channel that mediates water transport across cell membranes	viable	2
DOA1	WD repeat protein required for ubiquitin-mediated protein degradation	viable	2
YRM1	Zinc-finger transcription factor involved in multidrug resistance	viable	2
DOG2	2-deoxyglucose-6-phosphate phosphatase	viable	3
MNN1	Alpha-1,3-mannosyltransferase	viable	3
YPS1	Aspartic protease	viable	3
BIO2	Biotin synthase	viable	3
UTR2	Chitin transglycosylase	viable	3
JJJ1	Co-chaperone that stimulates the ATPase activity of Ssa1p	viable	3
MAD1	Coiled-coil protein involved in spindle-assembly checkpoint	viable	3
AFG3	Component, with Yta12p, of the mitochondrial inner membrane m-AAA pro	viable	3
YGR259C	Dubious open reading frame	viable	3
YAL056C-A	Dubious open reading frame	viable	3
YBL062W	Dubious open reading frame	viable	3
YBL065W	Dubious open reading frame	viable	3
YBR064W	Dubious open reading frame	viable	3
YBR174C	Dubious open reading frame	viable	3
YEL045C	Dubious open reading frame	viable	3
YFL012W-A	Dubious open reading frame	viable	3
YFR056C	Dubious open reading frame	viable	3
YGL042C	Dubious open reading frame	viable	3
YGR064W	Dubious open reading frame	viable	3
YJL067W	Dubious open reading frame	viable	3
YJL169W	Dubious open reading frame	viable	3
YJR020W	Dubious open reading frame	viable	3
YKL030W	Dubious open reading frame	viable	3
YLR269C	Dubious open reading frame	viable	3
YMR031W-A	Dubious open reading frame	viable	3
YMR294W-A	Dubious open reading frame	viable	3
YNL170W	Dubious open reading frame	viable	3
YNR042W	Dubious open reading frame	viable	3
YOR314W	Dubious open reading frame	viable	3
YOR364W	Dubious open reading frame	viable	3
YOR379C	Dubious open reading frame	viable	3
API2	Dubious open reading frame	viable	3
IRC2	Dubious open reading frame	viable	3
YOL106W	Dubious open reading frame; unlikely to encode a functional protein, based on available experimental and comparative sequence data	viable	3
ENB1	Endosomal ferric enterobactin transporter	viable	3
RIB1	GTP cyclohydrolase II	viable	3
SST2	GTPase-activating protein for Gpa1p	viable	3
GYP8	GTPase-activating protein for yeast Rab family members	viable	3
ECM10	Heat shock protein of the Hsp70 family	viable	3
GIR2	Highly-acidic RWD domain-containing protein of unknown function	viable	3
CUP9	Homeodomain-containing transcriptional repressor	viable	3
YMR272W-B	Identified by gene-trap, expression analysis, and homology searching	viable	3
YNL194C	Integral membrane protein	viable	3
MAL33	MAL-activator protein	viable	3
YAR029W	Member of DUP240 gene family but contains no transmembrane domains	viable	3
MET17	Methionine and cysteine synthase	viable	3
CLD1	Mitochondrial cardiolipin-specific phospholipase	viable	3
MSE1	Mitochondrial glutamyl-tRNA synthetase	viable	3
PNT1	Mitochondrial integral inner membrane protein	viable	3
CBP4	Mitochondrial protein required for assembly of cytochrome bc1 complex	viable	3
MLP2	Myosin-like protein associated with the nuclear envelope	viable	3
NAT4	N alpha-acetyl-transferase	viable	3
SLI1	N-acetyltransferase	viable	3
DIT2	N-formyltyrosine oxidase	viable	3
SKN7	Nuclear response regulator and transcription factor	viable	3
VBA2	Permease of basic amino acids in the vacuolar membrane	viable	3
RGT2	Plasma membrane high glucose sensor that regulates glucose transport	viable	3
TPA1	Poly(rA)-binding protein involved in translation termination	viable	3
SUF11	Proline tRNA (tRNA-Pro), predicted by tRNAscan-SE analysis	viable	3
SPS2	Protein expressed during sporulation	viable	3
MDY2	Protein involved in inserting tail-anchored proteins into ER membranes	viable	3
NBP2	Protein involved in the HOG (high osmolarity glycerol) pathway	viable	3
PMT6	Protein O-mannosyltransferase	viable	3
YDL144C	Protein of unknown function	viable	3
YMR160W	Protein of unknown function	viable	3
YOR342C	Protein of unknown function	viable	3
BSC4	Protein of unknown function	viable	3
RTR2	Protein of unknown function	viable	3
SKG3	Protein of unknown function	viable	3
SMA1	Protein of unknown function involved in prospore membrane assembly	viable	3
COX19	Protein required for cytochrome c oxidase assembly	viable	3
MIH1	Protein tyrosine phosphatase involved in cell cycle control	viable	3
COQ4	Protein with a role in ubiquinone (Coenzyme Q) biosynthesis	viable	3
THI22	Protein with similarity to hydroxymethylpyrimidine phosphate kinases	viable	3
YAP7	Putative basic leucine zipper (bZIP) transcription factor	viable	3
YHL044W	Putative integral membrane protein	viable	3
YAL037W	Putative protein of unknown function	viable	3
YHL008C	Putative protein of unknown function	viable	3
YIL077C	Putative protein of unknown function	viable	3
YIL165C	Putative protein of unknown function	viable	3
YJR149W	Putative protein of unknown function	viable	3
YMR253C	Putative protein of unknown function	viable	3
ECM19	Putative protein of unknown function	viable	3
YGL036W	Putative protein of unknown function	viable	3
YHR007C-A	Putative protein of unknown function	viable	3
YKL106C-A	Putative protein of unknown function	viable	3
YMR085W	Putative protein of unknown function	viable	3
YMR315W-A	Putative protein of unknown function	viable	3
YNL058C	Putative protein of unknown function	viable	3
YPL038W-A	Putative protein of unknown function	viable	3
AVT2	Putative transporter	viable	3
BNA2	Putative tryptophan 2,3-dioxygenase or indoleamine 2,3-dioxygenase	viable	3
MRM1	Ribose methyltransferase that modifies a functionally critical	viable	3
LDH1	Serine hydrolase	viable	3
SWD1	Subunit of the COMPASS (Set1C) complex	viable	3
HDA3	Subunit of the HDA1 histone deacetylase complex	viable	3
YNG1	Subunit of the NuA3 histone acetyltransferase complex	viable	3
YDL012C	Tail-anchored plasma membrane protein with a conserved CYSTM module	viable	3
PHD1	Transcriptional activator that enhances pseudohyphal growth	viable	3
TEA1	Ty1 enhancer activator involved in Ty enhancer-mediated transcription	viable	3
AHT1	#N/A	viable	3
HHY1	#N/A	viable	3
VPS63	#N/A	viable	3
BAP3	Amino acid permease	viable	4
OYE3	Conserved NADPH oxidoreductase containing flavin mononucleotide (FMN)	viable	4
DSE4	Daughter cell-specific secreted protein with similarity to glucanases	viable	4
DAK2	Dihydroxyacetone kinase	viable	4
YBL100C	Dubious open reading frame	viable	4
YCL076W	Dubious open reading frame	viable	4
YCR001W	Dubious open reading frame	viable	4
YDR199W	Dubious open reading frame	viable	4
YGL132W	Dubious open reading frame	viable	4
YGR022C	Dubious open reading frame	viable	4
YGR045C	Dubious open reading frame	viable	4
YJL211C	Dubious open reading frame	viable	4
YLR334C	Dubious open reading frame	viable	4
YML116W-A	Dubious open reading frame	viable	4
YMR057C	Dubious open reading frame	viable	4
YOL099C	Dubious open reading frame	viable	4
YOR015W	Dubious open reading frame	viable	4
YOR300W	Dubious open reading frame	viable	4
YPL073C	Dubious open reading frame	viable	4
YPR012W	Dubious open reading frame	viable	4
IRC9	Dubious open reading frame	viable	4
YDR157W	Dubious open reading frame; unlikely to encode a functional protein, based on available experimental and comparative sequence data	viable	4
UFO1	F-box receptor protein	viable	4
MKC7	GPI-anchored aspartyl protease	viable	4
SUP56	Leucine tRNA (tRNA-Leu), predicted by tRNAscan-SE analysis	viable	4
CSH1	Mannosylinositol phosphorylceramide (MIPC) synthase catalytic subunit	viable	4
PCL7	Pho85p cyclin of the Pho80p subfamily	viable	4
PTP2	Phosphotyrosine-specific protein phosphatase	viable	4
TOS2	Protein involved in localization of Cdc24p to the site of bud growth	viable	4
RCK1	Protein kinase involved in the response to oxidative stress	viable	4
YOR062C	Protein of unknown function	viable	4
YOL019W	Protein of unknown function	viable	4
RRT1	Protein of unknown function; identified in a screen for mutants with increased levels of rDNA transcription; dubious open reading frame unlikely to encode a protein, based on experimental and comparative sequence data	viable	4
PET130	Protein required for respiratory growth	viable	4
ECM34	Putative protein of unknown function	viable	4
YHR033W	Putative protein of unknown function	viable	4
YLR030W	Putative protein of unknown function	viable	4
YCL042W	Putative protein of unknown function	viable	4
YDR182W-A	Putative protein of unknown function	viable	4
YGL262W	Putative protein of unknown function	viable	4
YNL277W-A	Putative protein of unknown function	viable	4
YPR078C	Putative protein of unknown function	viable	4
YMR317W	Putative protein of unknown function with some similarity to sialidase	viable	4
YDL199C	Putative transporter	viable	4
NMA111	Serine protease and general molecular chaperone	viable	4
SIR4	SIR protein involved in assembly of silent chromatin domains	viable	4
SAS4	Subunit of the SAS complex	viable	4
HPA2	Tetrameric histone acetyltransferase with similarity to Gcn5p	viable	4
PDR8	Transcription factor	viable	4
MBP1	Transcription factor involved in cell cycle progression from G1 to S	viable	4
AFT1	Transcription factor involved in iron utilization and homeostasis	viable	4
UBP1	Ubiquitin-specific protease	viable	4
COT1	Vacuolar transporter that mediates zinc transport into the vacuole	viable	4
XKS1	Xylulokinase	viable	4
TRK1	Component of the Trk1p-Trk2p potassium transport system	viable	5
APA2	Diadenosine 5',5'''-P1,P4-tetraphosphate phosphorylase II	viable	5
YAL004W	Dubious open reading frame	viable	5
YBR144C	Dubious open reading frame	viable	5
YDL011C	Dubious open reading frame	viable	5
YDR102C	Dubious open reading frame	viable	5
YGR151C	Dubious open reading frame	viable	5
YLR184W	Dubious open reading frame	viable	5
YML012C-A	Dubious open reading frame	viable	5
YMR086C-A	Dubious open reading frame	viable	5
YMR245W	Dubious open reading frame	viable	5
PSY1	Dubious open reading frame; unlikely to encode a functional protein, based on available experimental and comparative sequence data; not conserved in closely related Saccharomyces species; 69% of ORF overlaps the uncharacterized ORF YKL075C	viable	5
HPF1	Haze-protective mannoprotein	viable	5
SAM3	High-affinity S-adenosylmethionine permease	viable	5
IAH1	Isoamyl acetate-hydrolyzing esterase	viable	5
MXR2	Methionine-R-sulfoxide reductase	viable	5
ARI1	NADPH-dependent aldehyde reductase	viable	5
GTO3	Omega class glutathione transferase	viable	5
ALR2	Probable Mg(2+) transporter	viable	5
BOI2	Protein implicated in polar growth, functionally redundant with Boi1p	viable	5
YGL101W	Protein of unknown function	viable	5
ERS1	Protein with similarity to human cystinosin	viable	5
KTR7	Putative mannosyltransferase involved in protein glycosylation	viable	5
YBR200W-A	Putative protein of unknown function	viable	5
SUT2	Putative transcription factor	viable	5
MSN4	Transcriptional activator	viable	5
RDR1	Transcriptional repressor involved in regulating multidrug resistance	viable	5
RSF2	Zinc-finger protein	viable	5
BRE4	Zinc-finger protein containing five transmembrane domains	viable	5
BUD20	C2H2-type zinc finger protein required for ribosome assembly	viable	6
PCA1	Cadmium transporting P-type ATPase	viable	6
ALO1	D-Arabinono-1,4-lactone oxidase	viable	6
YIL059C	Dubious open reading frame	viable	6
YLL020C	Dubious open reading frame	viable	6
YDR344C	Dubious open reading frame	viable	6
YFR054C	Dubious open reading frame	viable	6
YLR416C	Dubious open reading frame	viable	6
YLR434C	Dubious open reading frame	viable	6
YPR130C	Dubious open reading frame	viable	6
YLR112W	Dubious open reading frame; unlikely to encode a functional protein, based on available experimental and comparative sequence data	viable	6
ROX1	Heme-dependent repressor of hypoxic genes	viable	6
NRT1	High-affinity nicotinamide riboside transporter	viable	6
HMG2	HMG-CoA reductase	viable	6
PDC6	Minor isoform of pyruvate decarboxylase	viable	6
OPT2	Oligopeptide transporter	viable	6
COS10	Protein of unknown function	viable	6
ZDS1	Protein with a role in regulating Swe1p-dependent polarized growth	viable	6
MMT2	Putative metal transporter involved in mitochondrial iron accumulation	viable	6
YBR284W	Putative metallo-dependent hydrolase superfamily protein	viable	6
YFL041W-A	Putative protein of unknown function	viable	6
YKL070W	Putative protein of unknown function	viable	6
YOR186W	Putative protein of unknown function	viable	6
PPR1	Zinc finger transcription factor containing a Zn(2)-Cys(6) binuclear	viable	6
YIM2	#N/A	viable	6
AFI1	Arf3p polarization-specific docking factor	viable	7
CIN5	Basic leucine zipper (bZIP) transcription factor of the yAP-1 family	viable	7
YMR320W	Dubious open reading frame	viable	7
YDL242W	Dubious open reading frame	viable	7
YPL261C	Dubious open reading frame	viable	7
GZF3	GATA zinc finger protein	viable	7
FIT3	Mannoprotein that is incorporated into the cell wall	viable	7
YJR146W	Protein of unknown function	viable	7
DOM34	Protein that facilitates ribosomal subunit dissociation	viable	7
MCH2	Protein with similarity to mammalian monocarboxylate permeases	viable	7
AAD3	Putative aryl-alcohol dehydrogenase	viable	7
FDC1	Putative phenylacrylic acid decarboxylase	viable	7
YKL162C	Putative protein of unknown function	viable	7
YOL014W	Putative protein of unknown function	viable	7
YJR115W	Putative protein of unknown function	viable	7
MIG3	Transcriptional regulator	viable	7
HUA2	Cytoplasmic protein of unknown function	viable	8
YHL005C	Dubious open reading frame	viable	8
YKR040C	Dubious open reading frame	viable	8
YLR217W	Dubious open reading frame	viable	8
YOL085C	Dubious open reading frame	viable	8
YOR082C	Dubious open reading frame	viable	8
YOR200W	Dubious open reading frame	viable	8
SPT23	ER membrane protein involved in regulation of OLE1 transcription	viable	8
JLP1	Fe(II)-dependent sulfonate/alpha-ketoglutarate dioxygenase	viable	8
ROM1	GDP/GTP exchange protein (GEP) for Rho1p	viable	8
MGM1	Mitochondrial GTPase, present in complex with Ugo1p and Fzo1p	viable	8
RTA1	Protein involved in 7-aminocholesterol resistance	viable	8
YPR196W	Putative maltose-responsive transcription factor	viable	8
YDL241W	Putative protein of unknown function	viable	8
YCL001W-A	Putative protein of unknown function	viable	8
YNL097C-B	Putative protein of unknown function	viable	8
RDS1	Putative zinc cluster transcription factor	viable	8
HIR2	Subunit of HIR nucleosome assembly complex	viable	8
GAL3	Transcriptional regulator	viable	8
SUP5	Tyrosine tRNA (tRNA-Tyr), predicted by tRNAscan-SE analysis	viable	8
OPI7	#N/A	viable	8
YDR401W	Dubious open reading frame	viable	9
YBR292C	Dubious open reading frame	viable	9
YCL007C	Dubious open reading frame	viable	9
YDL023C	Dubious open reading frame	viable	9
YDR015C	Dubious open reading frame	viable	9
YGL041C	Dubious open reading frame	viable	9
YIL028W	Dubious open reading frame	viable	9
YMR052C-A	Dubious open reading frame	viable	9
IMA1	Major isomaltase (alpha-1,6-glucosidase/alpha-methylglucosidase)	viable	9
PAD1	Phenylacrylic acid decarboxylase	viable	9
ECM18	Protein of unknown function	viable	9
YDL109C	Putative lipase	viable	9
YNL115C	Putative protein of unknown function	viable	9
YBL008W-A	Putative protein of unknown function	viable	9
YER175W-A	Putative protein of unknown function	viable	9
YLR345W	Similar to fructose-2,6-bisphosphatase enzymes	viable	9
CCC2	Cu(+2)-transporting P-type ATPase	viable	10
YBR116C	Dubious open reading frame	viable	10
YDR537C	Dubious open reading frame	viable	10
YFL019C	Dubious open reading frame	viable	10
YGR228W	Dubious open reading frame	viable	10
YJL135W	Dubious open reading frame	viable	10
YLR428C	Dubious open reading frame	viable	10
YPR059C	Dubious open reading frame	viable	10
YBR027C	Dubious open reading frame	viable	10
YOL019W-A	Identified by gene-trap, expression analysis, and homology searching	viable	10
FLO10	Member of the FLO family of cell wall flocculation proteins	viable	10
LSB1	Negative regulator of actin nucleation-promoting factor activity	viable	10
GIT1	Plasma membrane permease	viable	10
MTC7	Predicted metabolic role based on analysis from ChIP experiments	viable	10
YJR120W	Protein of unknown function	viable	10
FRE5	Putative ferric reductase with similarity to Fre2p	viable	10
YPR071W	Putative membrane protein	viable	10
FMP48	Putative protein of unknown function	viable	10
VPS61	#N/A	viable	10
YJL215C	Dubious open reading frame	viable	11
YDR521W	Dubious open reading frame	viable	11
YGR269W	Dubious open reading frame	viable	11
YKL097C	Dubious open reading frame	viable	11
YLR124W	Dubious open reading frame	viable	11
PCL10	Pho85p cyclin	viable	11
PDR5	Plasma membrane ATP-binding cassette (ABC) transporter	viable	11
COS12	Protein of unknown function	viable	11
YIL163C	Protein of unknown function	viable	11
ECM12	Putative protein of unknown function	viable	11
YHL012W	Putative UTP glucose-1-phosphate uridylyltransferase	viable	11
RKM2	Ribosomal protein lysine methyltransferase	viable	11
DMA2	Ubiquitin-protein ligase (E3)	viable	11
YAL066W	Dubious open reading frame	viable	12
YDL062W	Dubious open reading frame	viable	12
YDR491C	Dubious open reading frame	viable	12
YGR164W	Dubious open reading frame	viable	12
YKL031W	Dubious open reading frame	viable	12
YMR326C	Dubious open reading frame	viable	12
IRC13	Dubious open reading frame	viable	12
PGU1	Endo-polygalacturonase	viable	12
RFX1	Major transcriptional repressor of DNA-damage-regulated genes	viable	12
RSM18	Mitochondrial ribosomal protein of the small subunit	viable	12
YAT1	Outer mitochondrial carnitine acetyltransferase	viable	12
YPR096C	Protein of unknown function that may interact with ribosomes	viable	12
YER076C	Putative protein of unknown function	viable	12
YOL029C	Putative protein of unknown function	viable	12
YPL034W	Putative protein of unknown function	viable	12
RKM3	Ribosomal lysine methyltransferase specific for monomethylation of Rp	viable	12
IRC16	#N/A	viable	12
YIL089W	Protein of unknown function found in the ER and vacuole lumen	viable	13
MGA1	Protein similar to heat shock transcription factor	viable	13
CTL1	RNA 5'-triphosphatase, localizes to both the nucleus and cytoplasm	viable	13
CRF1	Transcriptional corepressor	viable	13
YHL041W	Dubious open reading frame	viable	14
YMR082C	Dubious open reading frame	viable	14
RHO5	Non-essential small GTPase of the Rho/Rac family of Ras-like proteins	viable	14
HUR1	Protein of unknown function	viable	14
YIR020C	Protein of unknown function	viable	14
YLR125W	Putative protein of unknown function	viable	14
THI72	Transporter of thiamine or related compound	viable	14
YPS5	Protein with similarity to GPI-anchored aspartic proteases	viable	15
ULI1	Putative protein of unknown function involved in UPR	viable	15
HMS1	bHLH protein with similarity to myc-family transcription factors	viable	16
YDR535C	Dubious open reading frame	viable	16
YNL303W	Dubious open reading frame	viable	16
YNL179C	Dubious open reading frame; unlikely to encode a functional protein, based on available experimental and comparative sequence data; not conserved in closely related Saccharomyces species; deletion in cyr1 mutant results in loss of stress resistance	viable	16
YOR161C-C	Identified by gene-trap, expression analysis, and homology searching	viable	16
MAL31	Maltose permease	viable	16
NIS1	Protein localized in the bud neck at G2/M phase	viable	16
VMR1	Vacuolar membrane protein	viable	16
IRC7	Beta-lyase involved in the production of thiols	viable	17
YNL120C	Dubious open reading frame	viable	17
SUL1	High affinity sulfate permease of the SulP anion transporter family	viable	17
YCR099C	Putative protein of unknown function	viable	17
YBR072C-A	Putative protein of unknown function	viable	17
YPR077C	Dubious open reading frame	viable	18
AUA1	Protein required for the negative regulation by ammonia of Gap1p	viable	18
YLR122C	Dubious open reading frame	viable	19
YOR053W	Dubious open reading frame	viable	20
HVG1	Protein of unknown function	viable	20
YDR194W-A	Putative protein of unknown function	viable	20
HXT17	Hexose transporter	viable	21
RGS2	Negative regulator of glucose-induced cAMP signaling	viable	21
YOR293C-A	Putative protein of unknown function	viable	21
AAD6	Putative aryl-alcohol dehydrogenase	viable	22
YDR114C	Putative protein of unknown function	viable	23
YLR123C	Dubious open reading frame	viable	24
FET4	Low-affinity Fe(II) transporter of the plasma membrane	viable	24
MSO1	Probable component of the secretory vesicle docking complex	viable	24
GFD2	Protein of unknown function	viable	24
YCL049C	Protein of unknown function	viable	24
RMD6	Protein required for sporulation	viable	24
YLR366W	Dubious open reading frame	viable	26
SPO74	Component of the meiotic outer plaque of the spindle pole body	viable	27
YGL214W	Dubious open reading frame	viable	28
YER186C	Putative protein of unknown function	viable	28
YMR007W	Dubious open reading frame	viable	29
YDR018C	Probable membrane protein with three predicted transmembrane domains	viable	29
YCR101C	Putative protein of unknown function	viable	30
YJR015W	Putative protein of unknown function	viable	31
YOL038C-A	Putative protein of unknown function	viable	32
YBL070C	Dubious open reading frame	viable	33
YAR028W	Putative integral membrane protein	viable	33
IMA5	Alpha-glucosidase	viable	35
YIL025C	Dubious open reading frame	viable	35
YLR280C	Dubious open reading frame	viable	35
YCR006C	Dubious open reading frame; unlikely to encode a functional protein, based on available experimental and comparative sequence data	viable	35
MMP1	High-affinity S-methylmethionine permease	viable	39
GTT2	Glutathione S-transferase capable of homodimerization	viable	43
YIL058W	Dubious open reading frame	viable	45
YOR072W	Dubious open reading frame	viable	46
FYV12	Protein of unknown function	viable	46
YBL096C	Dubious open reading frame	viable	48
YCL023C	Dubious open reading frame	viable	50
YCR085W	Dubious open reading frame	viable	51
AGP3	Low-affinity amino acid permease	viable	52
YGR174W-A	Putative protein of unknown function	viable	52
YGR050C	Protein of unknown function	viable	53
YLR406C-A	Putative protein of unknown function	viable	53
YNL143C	Protein of unknown function	viable	54
YDR442W	Dubious open reading frame	viable	55
YCR102W-A	Dubious open reading frame	viable	56
YOR331C	Dubious open reading frame	viable	56
YDR215C	Dubious open reading frame	viable	57
PMD1	Protein with an N-terminal kelch-like domain	viable	57
TIR4	Cell wall mannoprotein of the Srp1p/Tip1p family	viable	58
YKL147C	Dubious open reading frame	viable	60
ABZ1	Para-aminobenzoate (PABA) synthase	viable	60
ZPS1	Putative GPI-anchored protein	viable	61
YIL086C	Dubious open reading frame	viable	62
SPO75	Meiosis-specific protein of unknown function	viable	63
YGR176W	Dubious open reading frame	viable	64
YOR050C	Dubious open reading frame	viable	64
YNL184C	Protein of unknown function	viable	64
YNR066C	Putative membrane-localized protein of unknown function	viable	65
YCR022C	Dubious open reading frame	viable	66
YLR412C-A	Putative protein of unknown function	viable	67
YAL067W-A	Putative protein of unknown function	viable	68
VBA4	Protein of unknown function proposed to be a basic amino acid permease	viable	69
YOR345C	Dubious open reading frame	viable	70
PDR18	Putative transporter of the ATP-binding cassette (ABC) family	viable	70
YEL028W	Dubious open reading frame; unlikely to encode a functional protein, based on available experimental and comparative sequence data	viable	71
CHZ1	Histone chaperone for Htz1p/H2A-H2B dimer	viable	71
YGL006W-A	Putative protein of unknown function	viable	73
YPL119C-A	Putative protein of unknown function	viable	73
PRM9	Pheromone-regulated protein	viable	74
YEL010W	Dubious open reading frame	viable	75
YER097W	Dubious open reading frame	viable	76
YML057C-A	Dubious open reading frame	viable	77
MET28	bZIP transcriptional activator that regulates sulfur metabolism	viable	78
AKR2	Ankyrin repeat-containing protein	viable	80
GAC1	Regulatory subunit for Glc7p type-1 protein phosphatase (PP1)	viable	81
RRT7	#N/A	viable	81
YNL285W	Dubious open reading frame	viable	82
BSC5	Protein of unknown function	viable	83
YFL015C	Dubious open reading frame	viable	85
ABM1	Protein of unknown function	viable	85
YBR197C	Protein of unknown function	viable	85
ATG29	Autophagy-specific protein	viable	86
YPL185W	Dubious open reading frame	viable	86
HXT8	Protein of unknown function with similarity to hexose transporters	viable	86
YMR193C-A	Dubious open reading frame	viable	88
YPR170C	Dubious open reading frame	viable	88
BLS1	Subunit of the BLOC-1 complex involved in endosomal maturation	viable	89
YCR087W	Dubious open reading frame	viable	91
YGR069W	Dubious open reading frame	viable	93
YER039C-A	Putative protein of unknown function	viable	94
YNL235C	Dubious open reading frame	viable	95
YLL058W	Putative protein of unknown function with similarity to Str2p	viable	96
YNL266W	Dubious open reading frame	viable	98
YFR035C	Putative protein of unknown function	viable	100
YOR024W	Dubious open reading frame	viable	109
YNL324W	Dubious open reading frame	viable	118
YAR030C	Dubious open reading frame	viable	120
YEL067C	Putative protein of unknown function	viable	125
YHR022C	Putative protein of unknown function	viable	125
NIT1	Nitrilase	viable	127
BSC1	Protein of unconfirmed function, similar to cell surface flocculin Fl	viable	130
PAU7	Member of the seripauperin multigene family	viable	131
YMR316C-A	Protein of unknown function	viable	132
YJL182C	Dubious open reading frame	viable	133
YLR444C	Dubious open reading frame	viable	139
MET1	S-adenosyl-L-methionine uroporphyrinogen III transmethylase	viable	140
SSK22	MAP kinase kinase kinase of HOG1 mitogen-activated signaling pathway	viable	142
YBR113W	Dubious open reading frame	viable	143
TRM2	tRNA methyltransferase	viable	146
YOL079W	Dubious open reading frame	viable	148
YGR051C	Dubious open reading frame	viable	150
YML099W-A	Dubious open reading frame	viable	152
YHL037C	Dubious open reading frame	viable	153
YER187W	Putative protein of unknown function	viable	153
YGR182C	Dubious open reading frame; unlikely to encode a functional protein, based on available experimental and comparative sequence data; partially overlaps the verified ORF TIM13/YGR181W	viable	154
QDR2	Plasma membrane transporter of the major facilitator superfamily	viable	154
CRT10	Protein involved in transcriptional regulation of RNR2 and RNR3	viable	155
AQR1	Plasma membrane transporter of the major facilitator superfamily	viable	156
YLL059C	Dubious open reading frame	viable	157
YDL094C	Dubious open reading frame	viable	158
YNR062C	Putative membrane protein of unknown function	viable	159
ECM1	Pre-ribosomal factor involved in 60S ribosomal protein subunit export	viable	160
KDX1	Protein kinase	viable	161
FLO8	Transcription factor required for flocculation, diploid filamentous g	viable	161
CRS5	Copper-binding metallothionein	viable	162
NFT1	Putative transporter of the MRP subfamily	viable	169
TAD1	tRNA-specific adenosine deaminase	viable	180
YDR010C	Dubious open reading frame	viable	204
YPR064W	Dubious open reading frame	viable	2
EMI1	Protein required for inducing expression of transcription factor IME1	viable	128
MBB1	#N/A	viable	2
