# Supplementary material for: Genome-wide association across Saccharomyces cerevisiae strains reveals substantial variation in underlying gene requirements for toxin tolerance
Source: PLoS Genet. 2018 Feb 23;14(2):e1007217. doi: 10.1371/journal.pgen.1007217 (PMC5849340; doi:10.1371/journal.pgen.1007217)
Supplement: S4 Table — Initial set of SNPs whose p-value passed our threshold in any of the GWA are shown, ranked by significance. Phenotypes to which the SNP was associated are listed in the first column; (1) Final OD600 in SynH, (2) Percent of glucose consumed in SynH, (3) HT tolerance based on OD600, (4) HT tolerance based on glucose consumed. SNPs identified in multiple GWA, the most significant p-value is listed in the last column. SNP type was determined by SNPeff: syn, synonymous; mis, missense; int, intergenic. (XLSX) [file pgen.1007217.s013.xlsx]

## Sheet: Info
S4 Table. Initial identification of SNPs correlated with SynH tolerance.
Initial set of SNPs whose p-value passed our threshold in any of the GWA are shown, ranked by significance. Phenotypes to which the SNP was associated are listed in the first column; (1) Final OD600 in SynH, (2) Percent of glucose consumed in SynH, (3) HT tolerance based on OD600, (4) HT tolerance based on glucose consumed. SNPs identified in multiple GWA, the most significant p-value is listed i…

## Sheet: Data
Phenotype	Locus Chr:Pos	Type	GENE1	GENE2	p Value	MAF
3	1:203973	mis	FLO1		6.68473e-05	0.0909091
1	10:122301	syn	CIS3		7.70095e-05	0.0363636
1	10:124127	syn	FAR1		7.70095e-05	0.0363636
1	10:230581	mis	GSM1		4.83674e-05	0.0212121
1	11:152140	int	KDX1	ELF1	3.15547e-05	0.269697
1	11:496123	syn	SAP190		8.67308e-05	0.0636364
1	11:496158	syn	SAP190		8.67308e-05	0.0636364
3	11:597803	mis	HBS1		5.11286e-05	0.0424242
3	11:597889	syn	HBS1		2.12771e-05	0.0787879
4	11:649062	mis	FLO10		9.32085e-06	0.121212
2	12:1020142	mis	SIR3		8.72e-05	0.139394
2	12:1020245	mis	SIR3		8.72e-05	0.139394
4	12:1033361	syn	HMG2		3.19508e-06	0.184848
4	12:1034877	mis	HMG2		1.46969e-05	0.187879
3, 4	12:1037554	mis	LEU3		4.57909e-05	0.118182
3	12:492470	mis	MAS1		4.44136e-05	0.0212121
1, 2	12:691485	int	PIG1	MCM5	7.30215e-05	0.230303
4	13:44254	syn	DAT1		8.53339e-05	0.0454545
3	13:599730	syn	ALD3		7.78582e-05	0.227273
3	13:599732	mis	ALD3		9.40306e-05	0.212121
2	13:685585	syn	ERG12		3.6e-05	0.148485
1	14:127198	syn	SEC2		7.49632e-05	0.0515152
1	14:136573	syn	ALP1		3.96758e-05	0.0272727
1	14:137920	syn	BSC4		3.96758e-05	0.0272727
1	14:216536	syn	PDR16		7.1254e-05	0.0272727
1	14:237895	int	ALG9	MGS1	9.23493e-05	0.0333333
1	14:273836	int	YNL194C	YNL193W	7.56415e-05	0.0212121
1	14:323426	mis	BNI5		9.39436e-05	0.0212121
4	14:341663	syn	NSG2		6.32392e-05	0.133333
3	14:758010	mis	DSE4		7.85167e-05	0.0242424
3	15:840149	syn	RIM20		9.59455e-05	0.266667
3	15:840176	syn	RIM20		3.55902e-05	0.248485
4	15:983117	syn	REV1		9.86433e-05	0.136364
4	15:983849	syn	REV1		2.55382e-05	0.124242
4	15:984317	syn	REV1		4.89776e-05	0.115152
4	15:993416	syn	MNE1		1.73175e-05	0.0212121
4	15:993550	syn	MNE1		1.73175e-05	0.0212121
4	15:993749	syn	MNE1		1.73175e-05	0.0212121
4	15:993770	syn	MNE1		1.73175e-05	0.0212121
1	16:131493	syn	FMP40		8.21738e-05	0.0484848
1, 2	16:230703	mis	MEX67		1.53913e-05	0.0848485
1	16:300391	mis	RDS2		9.93782e-05	0.0242424
2	16:406798	int	RPL21B		8.4e-05	0.0818182
1	16:46015	syn	KEL3		7.56415e-05	0.0212121
3	16:897004	splice site	AOS1		1.30901e-05	0.0575758
3	16:897179	int	AOS1	SEC23	5.29524e-05	0.0272727
4	2:161990	mis	SHE1		4.75329e-05	0.0363636
3	2:478987	syn	TEF2		1.13304e-05	0.257576
1	2:643270	int			4.62197e-05	0.0333333
4	2:714638	int	ENP1	HIS7	7.23761e-05	0.139394
4	2:720973	int	SPO23	MRPS5	7.76551e-05	0.278788
1	2:777474	syn	YBR287W		5.42429e-05	0.2
1	3:118598	int	CDC10	MRPL32	7.80691e-05	0.0363636
1	3:192868	mis	RRP43		8.93426e-05	0.0272727
1	4:103111	syn	YDL199C		3.41734e-05	0.0242424
1	4:1082173	mis	SUM1		7.56415e-05	0.0212121
1	4:1082429	mis	SUM1		7.56415e-05	0.0212121
1	4:122163	int	UFD2	RBS1	1.39752e-05	0.0545455
2	4:1327584	mis	CYM1		8.9e-05	0.030303
4	4:384221	int	PRM7	BSC1	7.32261e-05	0.069697
2	5:24902	int	HXT13	YEL068C	9.64e-05	0.0818182
3	5:282873	mis	YER064C		6.39605e-05	0.233333
1	5:459953	mis	UBP5		9.19303e-05	0.0727273
3	6:182910	int	IGD1	YFR018C	4.22989e-05	0.472727
3	6:183476	syn	YFR018C		5.25623e-05	0.487879
2	6:244932	mis	BNA6		8.93e-05	0.0242424
2, 4	7:20180	int	ADH4	ZRT1	9.23e-05	0.0212121
3	7:289610	int	YGL117W	CDC20	4.85562e-05	0.030303
1	7:682309	int	ASK10	ESP1	6.00702e-05	0.290909
1	7:682466	int	ASK10	ESP1	9.12714e-05	0.19697
1	7:682549	int	ASK10	ESP1	9.12714e-05	0.19697
1	7:682640	mis	ESP1		9.12714e-05	0.19697
1	9:210902	int			2.62448e-05	0.0454545
4	9:24535	syn	YIL169C		3.99047e-05	0.20303
1	9:284510	mis	PRM2		8.43857e-05	0.030303
1, 2	9:333735	syn	TIR3		6.16e-05	0.0818182
